# Supplementary material for: The GhWL1‐GhH1‐GhGA2OX1 Transcriptional Module Regulates Cotton Leaf Morphology
Source: Adv Sci (Weinh). 2025 Apr 30;12(20):2410783. doi: 10.1002/advs.202410783 (PMC12120715; doi:10.1002/advs.202410783)
Supplement: Supplementary file 2 — Supporting Information [file ADVS-12-2410783-s001.xlsx]

## Sheet: Supplementary Table 1
Supplementary Table 1. List of primers and oligonucleotide sequences used in the study
Primer Name	Sequence 5’ to 3’
D13-qWL1-F	AAGGAGCACAAGGGAAATGCGT	RT-qPCR
D13-qWL1-R	TGGAAGGGCCTGCAACATTCAA
P1a	GCTGATAGTGACCTTAGGCG	Molecular markers for genotyping
P2	CCCTATGGTATGTTGGGAA
P3	GTTATCAGGGCTCCACTT
P1b	CGCCGTATCAATCCCACTA
pCambia2300-GhWL1-GFP-F	AGAACACGGGGGACTCTAGAATGGAGAGTGGAAGGAAG
pCambia2300-GhWL1-GFP-R	TCTCCTTTACCCATGTTAATTAACAAAGATAAAGAAAGCTTAAGGTC
pBI121-proWL1-GUS-F	gagaacacgggggac tctaga ATGCTTATGTGGCACTGACGGC
pBI121-proWL1-GUS-R	gaccacccgg ggatcc GTTTCAGTTACTGTGGAAGC
WMV067-GhWL1-F	AACACGGGGGACgtcgacATGGAGAGTGGAAGGAAGAA	OE-GhWL1
WMV067-GhWL1-R	GCCCTTGCTCACCATGGATCCCAAAGATAAAGAAAGCTTAAGGTC
WMV067-GhGA2OX1-F	AACACGGGGGACgtcgacATGGTGGTGG TGTCAAAACC	0E-GhGA2OX1
WMV067-GhGA2OX1-R	GCCCTTGCTCACCATggatccAGAAGCAGCA ATTTTTTCAA AGTGAATG
FP1	GTAATACGACTCACTATAGGGCACGCGTGGTNTCGASTWTSGWGTT	TAIL-PCR
FP2	GTAATACGACTCACTATAGGGCACGCGTGGTNGTCGASWGANAWGAA
FP3	GTAATACGACTCACTATAGGGCACGCGTGGTWGTGNAGWANCANAGA
FP4	GTAATACGACTCACTATAGGGCACGCGTGGTAGWGNAGWANCAWAGG
FP5	GTAATACGACTCACTATAGGGCACGCGTGGTNGTAWAASGTNTSCAA
FP6	GTAATACGACTCACTATAGGGCACGCGTGGTNGACGASWGANAWGAC
FP7	GTAATACGACTCACTATAGGGCACGCGTGGTNGACGASWGANAWGAA
FP8	GTAATACGACTCACTATAGGGCACGCGTGGTGTNCGASWCANAWGTT
FP9	GTAATACGACTCACTATAGGGCACGCGTGGTNCAGCTWSCTNTSCTT
FSP1	GTAATACGACTCACTATAGGGC
FSP2	ACTATAGGGCACGCGTGGT
RSP1	CGACTATCACTGGAATCCG
RSP2	ATTTGAGGTCTTTGGGCG
RSP3	CAAGACAGTCAAGGTTTGC
LSP1	AGAAGGGAAGGAAAGAGCG
LSP2	GGCTAAATCACGAAATGCC
LSP3	TGTGAGTTGGGATAGAGCC
p106-H1-Xbal1-F	CATCGAGGACGCCGGCGGATCC ATGGAAGGTGGTTCCAGT	BiFC
p106-H1-BamH1-R	gaaagctctgCAGGTCGACTCTAGA GAGAAGCGTTGGAGAGAGA
p104-WL1-Xbal1-F	CAATTACAGGTACCCGG GGATCC ATGGAGAGTGGAAGGAAG
p104-WL1-BamH1-R	CTGCCACCGCCGTCGACTCTAGA CAAAGATAAAGAAAGCTTAAGGTC
AD-H1-EcoRI-F	GCCATGGAGGCCAGT GAATTC ATGGAAGGTGGTTCCAGT	Y2H
AD-H1-SalI-R	TGCAGCTCGAGCTCGAT GGATCCC GAGAAGCGTTGGAGAGAGA
BD-WL1-EcoRI-F	CATATGGCCATGGAGGCC GAATTC ATGGAGAGTGGAAGGAAG
BD-WL1-BamHI-R	TGCGGCCGCTGCAG GTCGACG CAAAGATAAAGAAAGCTTAAGGTC
nLUC-GhH1-SacI-F	cacgggggacgagctcggtaccATGGAAGGTGGTTCCAGT	LCI
nLUC-GhH1-SalI-R	ACGCGTACGAGATCTGGTCGACGAGAAGCGTTGGAGAGAG
cLUC-GhWL1-KpnI-F	tacgcgtcccggggcggtacc ATGGAGAGTGGAAGGAAGAA
cLUC-GhWL1-SalI-R	ACGAAAGCTCTGCAGGTCGACCAAAGATAAAGAAAGCTTAAGGTC
pGEX-4T-1(GST)-GhWL1-F	TGGATCCCCG GAATTCATGGAGAGTGGAAGGAAG	GST-pull down
pGEX-4T-1(GST)-GhWL1-R	GATGCGGCCG CTCGAGATGGAGAGTGGAAGGAAG
pET-28a(his)-GhH1-F	GGACAGCAAATGGGTCGCGGATCCATGGAAGGTGGTTCCAGT
pET-28a(his)-GhH1-R	GAGTGCGGCCGCAAGCTTGTCGACG GAGAAGCGTTGGAGAGAGA
QBV3-GhWL1-F	CAAAAAAGCAGGCTCAGGGGATATC ATGGAGAGTGGAAGGAAG	Co-IP
QBV3-GhWL1-R	AAAGCTGGGTGCAGGGCGATATC CAAAGATAAAGAAAGCTTAAGGTC
QBV3-GhH1-F	CAAAAAAGCAGGCTCAGGGGATATC ATGGAAGGTGGTTCCAGT
QBV3-GhH1-R	AAAGCTGGGTGCAGGGCGATATC GAGAAGCGTTGGAGAGAGA
probeGhGA2OX1	GTTTATTTTTAAAAAGTTGGA	EMSA
probeGhGA2OX1m	GTTGAGGAAAGGGAAGTTGGA
KO-GhH1-F	CGATGGAAGCTCTTCTGTCAAGG	Genotyping for KO-GhH1 mutants
KO-GhH1-R	CTTGTGGAGAGGGTGTCGACAGG
Probe-GhH1	GGUGGGAGGUUGGGGAAGAAAUAAGGAGC	RNA in situ probe
Probe-GhWL1	CGAUCACGCAUUUCCCUUGUGCUCCUUA

## Sheet: Supplementary Table 2
Supplementary Table 2. Results from the yeast two-hybrid (Y2H) assay library screening
#ID		gene_name	COG_class_annotation	GO_annotation	KEGG_annotation	KEGG_pathway_annotation	KOG_class	KOG_class_annotation	Pfam_annotation	Swiss_Prot_annotation	eggNOG_class	eggNOG_class_annotation	NR_annotation	GO_second_level_annotation
GH_A02G1675	Ghir_D03G003790	DJA6	Posttranslational modification, protein turnover, chaperones	Molecular Function: ATP binding (GO:0005524);; Biological Process: protein folding (GO:0006457);; Biological Process: response to heat (GO:0009408);; Molecular Function: heat shock protein binding (GO:0031072);; Molecular Function: metal ion binding (GO:0046872);; Molecular Function: unfolded protein binding (GO:0051082);;	K03686|3.1e-243|gra:105787777|K03686 molecular chaperone DnaJ | (RefSeq) dnaJ homolog 1, mitochondrial-like	--	[O]	Posttranslational modification, protein turnover, chaperones	DnaJ C terminal domain	Chaperone protein dnaJ A6, chloroplastic OS=Arabidopsis thaliana OX=3702 GN=DJA6 PE=2 SV=2	O	Posttranslational modification, protein turnover, chaperones	PREDICTED: dnaJ homolog 1, mitochondrial-like [Gossypium raimondii]	molecular function: binding (GO:0005488);; biological process: cellular process (GO:0009987);; biological process: response to stimulus (GO:0050896)
GH_A02G1880	Ghir_A02G017790	BLH4	--	Molecular Function: RNA polymerase II core promoter proximal region sequence-specific DNA binding (GO:0000978);; Molecular Function: RNA polymerase II transcription factor activity, sequence-specific DNA binding (GO:0000981);; Cellular Component: nucleus (GO:0005634);; Biological Process: regulation of transcription from RNA polymerase II promoter (GO:0006357);;	--	--	[K]	Transcription	Associated with HOX	BEL1-like homeodomain protein 2 OS=Arabidopsis thaliana OX=3702 GN=BLH2 PE=1 SV=3	K	Transcription	PREDICTED: BEL1-like homeodomain protein 4 [Gossypium hirsutum]	molecular function: binding (GO:0005488);; molecular function: nucleic acid binding transcription factor activity (GO:0001071);; biological process: biological regulation (GO:0065007);; cellular component: cell (GO:0005623);; cellular component: organelle (GO:0043226);; cellular component: cell part (GO:0044464)
GH_A05G1618	Ghir_A05G016620	AGP30	--	Cellular Component: cell periphery (GO:0071944);;	--	--	--	--	Pollen protein Ole e 1 like	Non-classical arabinogalactan protein 30 OS=Arabidopsis thaliana OX=3702 GN=AGP30 PE=2 SV=1	S	Function unknown	non-classical arabinogalactan protein 31-like [Gossypium hirsutum]	cellular component: cell (GO:0005623);; cellular component: cell part (GO:0044464)
GH_A05G3769	Ghir_A07G014590	let-502	--	--	--	--	--	--	Plant transposase (Ptta/En/Spm family)	--	--	--	hypothetical protein GOBAR_AA07107 [Gossypium barbadense]	--
GH_A06G1761	Ghir_A06G016330, Ghir_D06G017180	H1	--	Cellular Component: nucleus (GO:0005634);; Biological Process: regulation of transcription, DNA-templated (GO:0006355);; Molecular Function: sequence-specific DNA binding (GO:0043565);;	--	--	[K]	Transcription	KNOX1 domain	Homeobox protein SHOOT MERISTEMLESS OS=Arabidopsis thaliana OX=3702 GN=STM PE=1 SV=2	K	Transcription	PREDICTED: homeobox protein SBH1-like [Gossypium hirsutum]	cellular component: cell (GO:0005623);; cellular component: organelle (GO:0043226);; cellular component: cell part (GO:0044464);; biological process: biological regulation (GO:0065007);; molecular function: binding (GO:0005488)
GH_A08G1014	Ghir_A08G009680,Ghir_D08G009760	RFS6	Carbohydrate transport and metabolism	Molecular Function: transferase activity, transferring glycosyl groups (GO:0016757);;	K06617|0.0e+00|ghi:107941735|K06617 raffinose synthase [EC:2.4.1.82] | (RefSeq) probable galactinol--sucrose galactosyltransferase 6 isoform X1	Galactose metabolism (ko00052)	--	--	Raffinose synthase or seed imbibition protein Sip1	Probable galactinol--sucrose galactosyltransferase 6 OS=Arabidopsis thaliana OX=3702 GN=RFS6 PE=2 SV=2	S	Function unknown	PREDICTED: probable galactinol--sucrose galactosyltransferase 6 isoform X1 [Gossypium hirsutum]	molecular function: catalytic activity (GO:0003824)
GH_A08G2338	Ghir_A08G021550,Ghir_D08G022330	Zmat2	--	Biological Process: mRNA splicing, via spliceosome (GO:0000398);; Molecular Function: nucleic acid binding (GO:0003676);; Cellular Component: spliceosomal complex (GO:0005681);; Molecular Function: zinc ion binding (GO:0008270);; Cellular Component: U4/U6 x U5 tri-snRNP complex (GO:0046540);;	K12848|7.8e-85|ghi:107893941|K12848 U4/U6.U5 tri-snRNP component SNU23 | (RefSeq) zinc finger matrin-type protein 2-like	Spliceosome (ko03040)	[R]	General function prediction only	Zinc-finger double-stranded RNA-binding	--	A	RNA processing and modification	PREDICTED: zinc finger matrin-type protein 2-like [Gossypium hirsutum]	biological process: metabolic process (GO:0008152);; biological process: cellular process (GO:0009987);; molecular function: binding (GO:0005488);; cellular component: cell (GO:0005623);; cellular component: macromolecular complex (GO:0032991);; cellular component: organelle (GO:0043226);; cellular component: organelle part (GO:0044422);; cellular component: cell part (GO:0044464)
GH_A09G0955	Ghir_A09G008480,Ghir_D09G008180	NPR3	--	Molecular Function: protein binding (GO:0005515);;	K14508|0.0e+00|gab:108456904|K14508 regulatory protein NPR1 | (RefSeq) regulatory protein NPR3-like	Plant hormone signal transduction (ko04075)	[R]	General function prediction only	NPR1/NIM1 like defence protein C terminal	BTB/POZ domain and ankyrin repeat-containing protein NPR1 OS=Malus hupehensis OX=106556 GN=NPR1 PE=2 SV=2	--	--	hypothetical protein ES319_A09G080500v1 [Gossypium barbadense]	molecular function: binding (GO:0005488)
GH_A09G1542	Ghir_A09G014660	Gorab	--	--	K00850|2.4e-15|brp:103868514|K00850 6-phosphofructokinase 1 [EC:2.7.1.11] | (RefSeq) ATP-dependent 6-phosphofructokinase 5, chloroplastic-like	Glycolysis / Gluconeogenesis (ko00010);; Pentose phosphate pathway (ko00030);; Fructose and mannose metabolism (ko00051);; Galactose metabolism (ko00052);; Carbon metabolism (ko01200);; Biosynthesis of amino acids (ko01230);; RNA degradation (ko03018)	--	--	Transcriptional activator	--	S	Function unknown	PREDICTED: probable DNA double-strand break repair Rad50 ATPase isoform X2 [Gossypium hirsutum]	--
GH_A10G0470	Ghir_A10G004400,Ghir_D10G005170	NPR3	--	Molecular Function: protein binding (GO:0005515);;	K14508|0.0e+00|ghi:107897478|K14508 regulatory protein NPR1 | (RefSeq) regulatory protein NPR3-like	Plant hormone signal transduction (ko04075)	[R]	General function prediction only	NPR1/NIM1 like defence protein C terminal	BTB/POZ domain and ankyrin repeat-containing protein NPR1 OS=Malus hupehensis OX=106556 GN=NPR1 PE=2 SV=2	--	--	hypothetical protein ES319_A10G049500v1 [Gossypium barbadense]	molecular function: binding (GO:0005488)
GH_A11G0939	Ghir_D12G011920,	BRM	Function unknown	Molecular Function: ATP binding (GO:0005524);; Cellular Component: nucleus (GO:0005634);; Biological Process: regulation of transcription, DNA-templated (GO:0006355);; Molecular Function: DNA-dependent ATPase activity (GO:0008094);; Biological Process: regulation of gene expression, epigenetic (GO:0040029);; Biological Process: ATP-dependent chromatin remodeling (GO:0043044);;	K11647|0.0e+00|boe:106341267|K11647 SWI/SNF-related matrix-associated actin-dependent regulator of chromatin subfamily A member 2/4 [EC:3.6.4.-] | (RefSeq) ATP-dependent helicase BRM-like isoform X1	--	[BK]	Chromatin structure and dynamics;; Transcription	SNF2 family N-terminal domain	ATP-dependent helicase BRM OS=Arabidopsis thaliana OX=3702 GN=BRM PE=1 SV=1	--	--	hypothetical protein ES332_A11G102400v1 [Gossypium tomentosum]	molecular function: binding (GO:0005488);; cellular component: cell (GO:0005623);; cellular component: organelle (GO:0043226);; cellular component: cell part (GO:0044464);; biological process: biological regulation (GO:0065007);; molecular function: catalytic activity (GO:0003824);; biological process: cellular process (GO:0009987);; biological process: cellular component organization or biogenes…
GH_A11G2973	Ghir_A11G028700,Ghir_D11G028890	EBM	Carbohydrate transport and metabolism	Biological Process: carbohydrate metabolic process (GO:0005975);; Molecular Function: mannosylglycoprotein endo-beta-mannosidase activity (GO:0033947);;	K18577|0.0e+00|ghi:107887393|K18577 mannosylglycoprotein endo-beta-mannosidase [EC:3.2.1.152] | (RefSeq) mannosylglycoprotein endo-beta-mannosidase-like isoform X1	--	[G]	Carbohydrate transport and metabolism	Exo-beta-D-glucosaminidase Ig-fold domain	Mannosylglycoprotein endo-beta-mannosidase OS=Lilium longiflorum OX=4690 GN=EBM PE=1 SV=4	G	Carbohydrate transport and metabolism	PREDICTED: mannosylglycoprotein endo-beta-mannosidase-like isoform X1 [Gossypium hirsutum]	biological process: metabolic process (GO:0008152);; molecular function: catalytic activity (GO:0003824)
GH_A12G1861	Ghir_A12G017750,Ghir_D12G018000	GH_A12G1861	--	Cellular Component: mitochondrial outer membrane (GO:0005741);; Molecular Function: voltage-gated anion channel activity (GO:0008308);;	K15040|3.9e-151|gab:108479452|K15040 voltage-dependent anion channel protein 2 | (RefSeq) mitochondrial outer membrane protein porin of 36 kDa-like	--	[P]	Inorganic ion transport and metabolism	Eukaryotic porin	Mitochondrial outer membrane protein porin of 36 kDa OS=Solanum tuberosum OX=4113 PE=1 SV=2	P	Inorganic ion transport and metabolism	PREDICTED: mitochondrial outer membrane protein porin of 36 kDa-like [Gossypium raimondii]	cellular component: cell (GO:0005623);; cellular component: membrane (GO:0016020);; cellular component: organelle (GO:0043226);; cellular component: organelle part (GO:0044422);; cellular component: cell part (GO:0044464);; molecular function: transporter activity (GO:0005215);; biological process: localization (GO:0051179);; biological process: biological regulation (GO:0065007)
GH_D01G2481	Ghir_D01G023120	MT1	--	Molecular Function: metal ion binding (GO:0046872);;	--	--	--	--	Metallothionein	Metallothionein-like protein 2 OS=Cicer arietinum OX=3827 PE=3 SV=2	S	Function unknown	metallothionein-like protein [Gossypium hirsutum]	molecular function: binding (GO:0005488)
GH_D03G0175	Ghir_D03G001760	BLH2	--	Molecular Function: RNA polymerase II core promoter proximal region sequence-specific DNA binding (GO:0000978);; Molecular Function: RNA polymerase II transcription factor activity, sequence-specific DNA binding (GO:0000981);; Cellular Component: nucleus (GO:0005634);; Biological Process: regulation of transcription from RNA polymerase II promoter (GO:0006357);;	--	--	[K]	Transcription	Associated with HOX	BEL1-like homeodomain protein 2 OS=Arabidopsis thaliana OX=3702 GN=BLH2 PE=1 SV=3	K	Transcription	PREDICTED: BEL1-like homeodomain protein 4 [Gossypium hirsutum]	molecular function: binding (GO:0005488);; molecular function: nucleic acid binding transcription factor activity (GO:0001071);; biological process: biological regulation (GO:0065007);; cellular component: cell (GO:0005623);; cellular component: organelle (GO:0043226);; cellular component: cell part (GO:0044464)
GH_D04G1281	Ghir_D04G012480,Ghir_A04G008440	REFA1	Translation, ribosomal structure and biogenesis	Molecular Function: translation elongation factor activity (GO:0003746);; Molecular Function: GTPase activity (GO:0003924);; Molecular Function: GTP binding (GO:0005525);;	K03231|2.2e-165|gab:108488997|K03231 elongation factor 1-alpha | (RefSeq) elongation factor 1-alpha-like	RNA transport (ko03013)	[J]	Translation, ribosomal structure and biogenesis	Elongation factor Tu C-terminal domain	Elongation factor 1-alpha OS=Oryza sativa subsp. japonica OX=39947 GN=REFA1 PE=2 SV=2	J	Translation, ribosomal structure and biogenesis	hypothetical protein B456_009G4199001 [Gossypium raimondii]	molecular function: binding (GO:0005488);; biological process: metabolic process (GO:0008152);; biological process: cellular process (GO:0009987);; molecular function: catalytic activity (GO:0003824)
GH_D09G0911	Ghir_D09G008180,Ghir_A09G008480	NPR3	--	Cellular Component: nucleus (GO:0005634);; Biological Process: defense response to bacterium (GO:0042742);; Biological Process: defense response to fungus (GO:0050832);; Biological Process: regulation of jasmonic acid mediated signaling pathway (GO:2000022);;	K14508|0.0e+00|ghi:107891749|K14508 regulatory protein NPR1 | (RefSeq) regulatory protein NPR3-like	Plant hormone signal transduction (ko04075)	[R]	General function prediction only	NPR1/NIM1 like defence protein C terminal	BTB/POZ domain and ankyrin repeat-containing protein NPR1 OS=Malus hupehensis OX=106556 GN=NPR1 PE=2 SV=2	--	--	PREDICTED: regulatory protein NPR3-like [Gossypium raimondii]	cellular component: cell (GO:0005623);; cellular component: organelle (GO:0043226);; cellular component: cell part (GO:0044464);; biological process: response to stimulus (GO:0050896);; biological process: multi-organism process (GO:0051704);; biological process: biological regulation (GO:0065007)
GH_D12G2009	Ghir_A12G019270	VIP4	--	Cellular Component: nucleus (GO:0005634);; Biological Process: transcription elongation from RNA polymerase II promoter (GO:0006368);; Biological Process: histone modification (GO:0016570);; Cellular Component: Cdc73/Paf1 complex (GO:0016593);; Biological Process: positive regulation of transcription elongation from RNA polymerase II promoter (GO:0032968);; Molecular Function: RNA polymerase II C…	K15177|9.7e-299|ghi:107946534|K15177 RNA polymerase-associated protein LEO1 | (RefSeq) protein LEO1 homolog isoform X1	--	[S]	Function unknown	Leo1-like protein	Protein LEO1 homolog OS=Arabidopsis thaliana OX=3702 GN=VIP4 PE=1 SV=1	J	Translation, ribosomal structure and biogenesis	PREDICTED: protein LEO1 homolog isoform X1 [Gossypium hirsutum]	cellular component: cell (GO:0005623);; cellular component: organelle (GO:0043226);; cellular component: cell part (GO:0044464);; biological process: metabolic process (GO:0008152);; biological process: cellular process (GO:0009987);; biological process: cellular component organization or biogenesis (GO:0071840);; cellular component: membrane-enclosed lumen (GO:0031974);; cellular component: macr…
GH_D13G2096	Ghir_A13G019550,Ghir_D13G020290	RH56	Replication, recombination and repair	Molecular Function: nucleic acid binding (GO:0003676);; Molecular Function: ATP binding (GO:0005524);;	K12812|8.4e-246|gra:105782415|K12812 ATP-dependent RNA helicase UAP56/SUB2 [EC:3.6.4.13] | (RefSeq) DEAD-box ATP-dependent RNA helicase 56	RNA transport (ko03013);; mRNA surveillance pathway (ko03015);; Spliceosome (ko03040)	[A]	RNA processing and modification	DEAD/DEAH box helicase	DEAD-box ATP-dependent RNA helicase 15 OS=Arabidopsis thaliana OX=3702 GN=RH15 PE=1 SV=3	A	RNA processing and modification	hypothetical protein ES319_D13G216600v1 [Gossypium barbadense]	molecular function: binding (GO:0005488)

## Sheet: Supplementary Table 3
Supplementary Table 4. Yield and fiber quality traits in ZM24, wl-D, and OE-GhWL1
SampleID	Total_Reads	Total_Bases	Total_Reads_with_Ns	N_Reads%	A%	T%	C%	G%	N%	Error%	Q20%	Q30%	GC%
19654-DZZ	27886122	4182918300	48496	0.17	32.1	31.18	17.91	18.81	0	0.0265	97.21	92.92	36.72
19654-SYZ1	20090794	3013619100	37257	0.19	34.21	33.43	15.92	16.44	0	0.0267	97.37	92.57	32.36
19654-SYZ2	31961456	4794218400	57433	0.18	34.29	33.58	15.75	16.38	0	0.027	97.09	92.4	32.13

## Sheet: Supplementary Table 4
Supplementary Table 4. Yield and fiber quality traits in ZM24, wl-D and OE-GhWL1
	fiber length	fiber uniformity	fiber strength	micronaire	fiber elongation	boll weight	number of bolls per plant
	(FL)/mm	(FU)/%	(FS)/cN•tex-1	(MIC)/%	(FE)/%	(BW)/g	(NBPP)/N
ZM24	28.7±0.3	83.4±0.5	28.7±0.6	5.6±0.2	6.7±0	5.6±0.2	15.3±0.6
wl-D	24.6±0.5	79±0.6	23.8±0.5	5.3±0.1	6.6±0.1	3.8±0.2	6.3±0.6
OE-GhWL1	30.8±0.2	83.7±0.4	33.1±1.4	4.6±0.1	6.7±0.1	6.2±0.2	15.7±0.6
